# Supplementary material for: Carbonized Plant Powder Gel for Rapid Hemostasis and Sterilization in Regard to Irregular Wounds
Source: Nanomaterials (Basel). 2024 Dec 12;14(24):1992. doi: 10.3390/nano14241992 (PMC11728490; doi:10.3390/nano14241992)
Supplement: Supplementary file 1 [file nanomaterials-14-01992-s001.zip]

Archive with 1 entries (1 files):
- nanomaterials-3266968-supplementary.pdf
